# Supplementary material for: Lifespan of long‐lived growth hormone receptor knockout mice was not normalized by housing at 30°C since weaning
Source: Aging Cell. 2020 Feb 28;19(5):e13123. doi: 10.1111/acel.13123 (PMC7253058; doi:10.1111/acel.13123)
Supplement: Supplementary file 1 [file ACEL-19-e13123-s001.xlsx]

## Sheet: Fig. 1a
Food consumption starting at the age of 4 weeks:
	fKO 23°C					mKO 23°C				fKO 30°C				mKO 30°C
wks	cage 1	cage 2	cage 3		cage 1	cage 2	cage 3		cage 1	cage 2	cage 3		cage 1	cage 2	cage 3
4	0.187392	0.170721	0.1807		0.136943	0.133333	0.133469		0.162191	0.130713	0.153981		0.106247	0.107527	0.106653
5	0.170567	0.167403	0.169501		0.131467	0.128427	0.132328		0.114144	0.095017	0.109303		0.074324	0.101287	0.09366
6	0.162857	0.157852	0.160095		0.141433	0.133683	0.139674		0.105861	0.0902778	0.0912356		0.0755975	0.0722222	0.0699856
7	0.192888	0.145485	0.155695		0.131922	0.116873	0.127965		0.10448	0.07993	0.095678		0.066148	0.071495	0.076652
8	0.186853	0.153268	0.166969		0.147855	0.152294	0.142696		0.106569	0.085246	0.078962		0.076125	0.078125	0.0703353
9	0.210526	0.165414	0.185616		0.158181	0.149575	0.153765		0.103589	0.099336	0.093355		0.083635	0.079278	0.080256
10	0.176	0.143	0.153989		0.14	0.128	0.138946		0.097129	0.084757	0.118568		0.081028	0.075506	0.0706625
11	0.1729	0.1429	0.163967		0.1414	0.1253	0.136845		0.109444	0.081232	0.097825		0.079741	0.081109	0.079881
12	0.179294	0.175709	0.170511		0.145631	0.131636	0.142669		0.103329	0.081481	0.093256		0.079365	0.080262	0.069931

## Sheet: Fig. 1b,1d-1i
Body composition at sacrifice (21 months of age) :
Body weight (g)					percentage of total adipose tissues					percentage of total lean mass
fKO 23°C	mKO 23°C	fKO 30°C	mKO 30°C		fKO 23°C	mKO 23°C	fKO 30°C	mKO 30°C		fKO 23°C	mKO 23°C	fKO 30°C	mKO 30°C
10.5	17.3	14	15.3		8.97531	7.25434	6.9845	6.55844		91.0247	92.7457	93.0155	93.4416
14	21.2	12.9	15.3		6.25243	7.75472	6.62319	7.57143		93.7476	92.2453	93.3768	92.4286
15.9	20.4	12.9	14.7		6.45038	12.9608	10.4286	5.68628		93.5496	87.0392	89.5714	94.3137
17	19.3	13.8	20		4.65041	12.0984	7.67296	6.48299		95.3496	87.9016	92.327	93.517
16.5	14.1	16.1	20		4.50296	5.97163	9.03448	12.38		95.497	94.0284	90.9655	87.62
14.7	14.6	15.9	20.5		3.71094	6.21918	10.2524	11.38		96.2891	93.7808	89.7476	88.62
14.1	16.8	14.5	18.1		4.1811	10.1123	6.62319	12.2634		95.8189	89.8877	93.3768	87.7366
16.8	20.2	13.3	16.8		5.46679	7.265	10.4286	9.78571		94.5332	92.735	89.5714	90.2143
11.4		13.9			4.9986		8.87765			95.0014		91.1223
percentage of SubQ fat depot					percentage of Epi fat depot					percentage of Peri fat depot					percentage of Interscapular Brown fat depot
fKO 23°C	mKO 23°C	fKO 30°C	mKO 30°C		fKO 23°C	mKO 23°C	fKO 30°C	mKO 30°C		fKO 23°C	mKO 23°C	fKO 30°C	mKO 30°C		fKO 23°C	mKO 23°C	fKO 30°C	mKO 30°C
3.46914	3.49711	2.59286	2.52597		3.8642	2.32948	1.97143	1.50649		0.950617	0.797688	0.837209	1.0559		0.691358	0.374172	0.592857	1.67532
2.98058	3.7217	3.06202	3.4472		1.60194	2.75472	2.33333	0.931677		0.776699	0.683962	1.06977	1.12418		0.893204	0.706522	0.751938	1.58824
3.19084	4.14706	3.08527	2.69281		1.82443	4.84974	3.18605	0.960784		0.755725	1.18137	1.36893	0.993197		0.679389	0.243243	0.666667	1.50327
2.33333	5.56477	4	3.11111		1.01626	1.93617	3.50971	1.42857		0.520325	1.34715	0.637681	1.59		0.780488	0.429658	1.37379	0.897959
1.48454	3.17021	3.00725	3.16326		0.618557	2.13699	3.69565	2.61		0.44433	0.539007	1.63354	1.74634		0.927835	0.327974	1.7029	1.1
2.51479	3.25343	4.2236	4.88		1.04142	2.861	2.47799	3.885		0.414201	0.520548	0.91195	1.59668		0.532544	0.763473	0.875776	1.025
3.95206	3.56721	3.14465	5.72683		1.10938	2.986	2.68966	2.50829		0.90411	0.651	1.26207	1.41667		0.506849	0.289116	1.13837	1.03867
1.70312	4.0091	3.91724	4.49724		1.25197	2.655	3.93171	2.74405		0.5132	1.009	1.211	1.236		0.539063	0.678	1.16552	1.6
2.05512		4.22114			1.0256		1.986			0.4988		1.189			0.488189		1.15476

## Sheet: Fig. 1c
Leptin levels in blood
fKO 23°C	mKO 23°C	fKO 30°C	mKO 30°C
3.095	3.663	5.045	6.214
3.041	4.018	4.189	7.929
3.588	3.409	3.105	4.99
3.105	4.807	4.945	6.776
3.929	3.178	2.922	9.467
2	3.099	10.71	8.99
1.402	2.99	6.968	9.5
1.338	3.87	10.126	10.125
3.004		3.958

## Sheet: Fig. 2a-2b
Fed glucose					Fasting glucose
fKO 23°C	mKO 23°C	fKO 30°C	mKO 30°C		fKO 23°C	mKO 23°C	fKO 30°C	mKO 30°C
161	144	107	137		121	130	74	93
128	148	116	146		152	164	73	90
144	133	112	141		146	153	77	91
146	173	175	133		151	127	65	104
169	146	161	123		118	110	113	123
109	136	140	167		103	159	63	91
169	145	147	163		121	127	75	120
159	150	153	175		153	150	62	93

## Sheet: Fig. 2c-2d
GTT 23°C
fKO											mKO
0 min	121	152	146	151	87	118	156	116	126	156	0 min	130	164	153	127	159	127	150	151	126	157
15 min	267	238	225	296	204	272	325	209	200	181	15 min	271	312	145	308	286	239	236	203	229	269
30 min	271	234	193	197	138	169	142	128	175	116	30 min	160	249	123	212	202	189	219	172	190	173
45 min	140	177	158	149	113	119	120	125	148	113	45 min	152	162	111	181	166	169	185	164	148	149
60 min	120	143	159	105	95	114	127	119	123	133	60 min	130	154	117	152	147	137	143	147	114	168
75 min											75 min
90 min											90 min
105 min											105 min
120 min	100	139	116	105	97	84	117	108	111	116	120 min	110	114	106	113	153	136	127	126	87	133
Area Under Curve (AUC)											Area Under Curve (AUC)
fKO											mKO
1239											1193
1361											1418
1279											960
1190											1371
930											1327
1072											1275
1217											1234
1034											1089
1116											1172
1053											1256
GTT 30°C
fKO
0 min	74	73	77	65	113	63	75	62	70	85	0 min	93	90	91	104	123	91	120	93	109	86
15 min	123	281	118	115	138	121	171	160	130	145	15 min	118	160	193	189	172	153	139	154	208	181
30 min	106	170	97	77	123	108	153	119	110	120	30 min	100	122	143	149	108	127	114	135	179	132
45 min	68	139	92	70	130	97	110	83	100	99	45 min	94	101	122	133	98	122	102	121	133	100
60 min	77	102	84	71	96	76	97	79	95	85	60 min	73	71	114	105	81	90	92	111	115	88
75 min											75 min
90 min											90 min
105 min											105 min
120 min	52	70	69	59	86	42	68	53	80	70	120 min	70	80	71	64	72	93	86	85	78	72
Area Under Curve (AUC)											Area Under Curve (AUC)
fKO											mKO
793.5											681
1022											765.5
730.5											930.5
631.5											913.5
890											786
859.5											858
850											817
669.5											904
772.5											968
759											820

## Sheet: Fig. 2e-2f
ITT 23°C
fKO											mKO
0 min	100	100	100	100	100	100	100	100	100	100	0 min	100	100	100	100	100	100	100	100	100	100
15 min	54.9133	73.4694	26.5896	51.9553	55.7471	64.8352	66.6667	59.6154	36.5854	69.6429	15 min	54.9133	73.4694	26.5896	51.9553	55.7471	64.8352	66.6667	59.6154	51.1628	64.6342
30 min	49.711	49.6599	63.5838	50.2793	49.4253	52.1978	53.8012	49.359	41.4634	58.9286	30 min	49.711	49.6599	63.5838	50.2793	49.4253	52.1978	53.8012	49.359	42.4419	55.4878
45 min	42.7746	48.9796	20.8092	89.3855	45.977	52.7473	59.0643	43.5897	35.9756	59.5238	45 min	42.7746	48.9796	20.8092	89.3855	45.977	52.7473	59.0643	43.5897	39.5349	68.9024
60 min	50.867	60.5442	25.4335	93.2961	47.7011	44.5055	33.9181	74.359	31.0976	66.0714	60 min	50.867	60.5442	25.4335	93.2961	47.7011	44.5055	33.9181	74.359	42.4419	49.3902
75 min											75 min
90 min											90 min
105 min											105 min
120 min	80.6257	85.6957	92.8144	84.9711	93.7063	68.0203	75.8427	104.828	98.0392	111.511	120 min	80.6257	85.6957	92.8144	84.9711	93.7063	68.0203	75.8427	104.828	68.0233	56.7073
Area Under Curve (AUC)											Area Under Curve (AUC)
fKO											mKO
543.8											455.1
590.9											630.5
410.2											519.6
644.8											630.5
507.8											542.7
467.1											432.5
466											476.3
598.1											637
522.1											475.9
667.6											464.4
ITT 30°C
fKO											mKO
0 min	100	100	100	100	100	100	100	100	100	100	0 min	100	100	100	100	100	100	100	100	100	100
15 min	71.9178	41.9689	37.5	58.5714	51.5528	46.1538	59.3023	67.9245	50.9317	61.9048	15 min	77.7778	82	50.4	65.7895	57.8571	85.2761	54.8781	78.882	77.095	72.549
30 min	47.9452	31.0881	38.6905	45	37.2671	31.8681	65.1163	58.4906	43.4783	40.4762	30 min	60.7407	57.3333	52	65.7895	64.2857	65.0307	46.3415	55.9006	61.4525	63.3987
45 min	52.0548	31.6062	31.5476	40	30.4348	34.0659	54.0698	64.1509	43.4783	32.7381	45 min	39.2593	47.3333	43.2	53.9474	75	51.5337	46.3415	58.3851	76.5363	59.4771
60 min	58.9041	29.5337	30.9524	38.5714	30.4348	32.4176	64.5349	50.3145	53.4162	38.6905	60 min	51.1111	58.6667	45.6	59.2105	81.4286	63.8037	40.8537	74.5342	96.0894	81.0457
75 min											75 min
90 min											90 min
105 min											105 min
120 min	80.137	64.2487	57.7381	62.1429	40.3727	49.4505	84.8837	77.3585	77.0186	53.5714	120 min	69.6296	80.6667	92.8	66.4474	69.2857	66.8712	77.439	95.0311	87.1508	82.3529
fKO											mKO
529.5											494.8
357											544.7
350.6											516.4
414.3											545.1
326.1											454.1
342											619.6
559.6											553.4
521.1											679.6
475.5											686.9
389											612.7

## Sheet: Fig. 2g-2h
Insulin Levels in Blood							Adiponectin Levels in Blood
fKO 23°C	mKO 23°C	fKO 30°C	mKO 30°C				fKO 23°C	mKO 23°C	fKO 30°C	mKO 30°C
0.08	0.13	0.343	0.167				7.17	7.05	7.374	5.28
0.05	0.233	0.083	0.65				6.62	5.83	8.112	3.618
0.07	0.18	0.41	0.126				6.91	4.95	8.178	3.642
0.076	0.22	0.23	0.197				8.97	5.98	7.872	4.578
0.247	0.173	0.11	0.614				6.01	4.524	8.25	6.258
0.23	0.157	0.17	0.16				3.5	5.42	6.51	6.228
0.14	0.136	0.14	0.173				3.793	4.674	5.88	6.81
0.393	0.116	0.056	0.25				4.125	4.793	7.392	6.18
0.11	0.263	0.09	0.113				3.556	5.179	6.24	4.482
0.116	0.147	0.053	0.155				3.001	7	8.622	3.786

## Sheet: Fig. 2i-2j
Glucose Metabolic Genes in Liver
PI3K					AKT1					InR					G6P					GCK
fKO 23°C	mKO 23°C	fKO 30°C	mKO 30°C		fKO 23°C	mKO 23°C	fKO 30°C	mKO 30°C		fKO 23°C	mKO 23°C	fKO 30°C	mKO 30°C		fKO 23°C	mKO 23°C	fKO 30°C	mKO 30°C		fKO 23°C	mKO 23°C	fKO 30°C	mKO 30°C
0.930945	0.968436	1.17281	1.13935		0.953659	0.514807	0.279173	0.15104		0.745198	0.665125	0.101217	0.453911		0.625627	0.80288	0.1056	0.181997		0.870332	0.417425	0.0201358	0.0563616
1.09306	1.41571	1.82615	3.64285		1.54691	1.25787	0.170533	0.225518		1.73689	0.901061	0.336853	0.421584		1.2098	2.66302	0.125314	0.787221		1.64294	1.59623	0.0343962	0.161773
1.28579	0.165769	2.31	2.77805		0.721774	0.382084	0.134324	0.170868		1.36175	0.671842	0.256411	0.24632		1.59604	0.14195	0.082446	0.254442		0.437835	0.50622	0.0962656	0.16155
0.477515	0.569097	1.60546	0.32222		0.777654	0.719198	0.253105	0.174112		0.521511	0.504704	0.15889	0.289946		0.56853	0.142347	0.112031	0.151201		1.0489	1.62355	0.0400821	0.0469094
0.912686	0.747564	2.21289	4.77958		0.82494	1.17353	0.183732	0.136862		0.634655	0.504704	0.114716	0.300796		0.612678	0.924157	0.100843	0.116615		0.907287	1.69588	0.0284902	0.59823
			3.02673					0.237489				0.121416	0.34594					0.11518					0.0187718
Glut4
fKO 23°C	mKO 23°C	fKO 30°C	mKO 30°C
1.87827	0.193453	26.1617	3.377
1.47104	0.381926	18.8672	15.3582
0.18634	0.912187	22.1863	13.939
0.464344	0.49233	13.1476	13.3196
1.13169	1.20931	8.40104	3.61219
1.36469	0.320596		16.3006
0.447547	1.05607		15.0875
1.05607

## Sheet: Fig. 3a
Body Temperature (°C)
fKO 23°C	mKO 23°C	fKO 30°C	mKO 30°C
34.4444	33.7222	36.4444	35.8333
34.6111	35	36.1111	34.5556
35.3333	32.4444	36	35.2222
33	33.2778	34.6111	35.8333
34.0556	34.5	36.0556	35.7222
33.6111	34.2778	34.5	36.7222
33.8889	34.5
34.8889	33.8889
34.8333	34.1667
33.4444	33.7222

## Sheet: Fig. 3b-3c
Oxygen Consumption (VO2)
time	fKO 23°C									time	mKO 23°C								time	fKO 30°C										time	mKO 30°C
7 AM	39.6933	46.3633	58.3717	26.2617	5.94167	52.0083	42.3167			7 AM	51.02	40.5367	37.9417	51.2217	41.0133	46.7567			7 AM	11.4033	31.9133	53.815	33.65	52.2883	8.81333	28.4883	61.745			7 AM	24.0167	34.1933	54.7117	19.4383	45.86	58.8183	25.81	57.8633
8 AM	44.2083	40.475	57.6417	12.6583	5.49167	43.8233	30.6283			8 AM	51.3067	38.46	38.155	41.3883	43.1833	42.7183			8 AM	11.5383	31.6917	70.2533	38.295	56.0967	12.565	43.8817	80.9533			8 AM	27.59	29.3167	56.2783	20.8683	47.48	46.7533	31.5583	79.8167
9 AM	42.0883	41.22	60.32	42.1883	34.6533	49.0117	37.34			9 AM	52.3117	41.1267	38.55	41.7583	44.4883	45.35			9 AM	11.1033	27.8783	62.1467	37.6283	56.9167	10.4733	36.4433	62.6933			9 AM	29.66	30.6867	63.8967	26.5183	47.2467	45.485	27.7417	58.7
10 AM	39.9667	41.9933	57.2033	50.655	48.42	50.5283	52.48			10 AM	49.4483	39.3867	38.7617	40.6633	41.5217	46.1033			10 AM	12.625	29.0533	54.8783	42.0733	52.3767	12.2567	35.0033	96.7			10 AM	25.76	38.58	74.2883	26.635	42.095	60.68	33.9567	73.6733
11 AM	37.17	42.75	48.7333	48.14	48.7083	44.6433	55.3367			11 AM	58.9621	43.84	39.325	40.0133	44.0717	42.9333			11 AM	12.3083	23.6233	55.1683	34.8433	50.3233	10.905	37.3533	72.63			11 AM	24.96	38.0567	67.41	26.5467	37.5517	47.8567	33.1117	63.4867
12 PM	40.0833	45.2867	48.99	49.8617	50.745	49.735	46.7267			12 PM	50.2433	46.7917	42.6817	40.2283	42.01	44.69			12 PM	12.5083	23.7633	57.1683	35.8433	50.5233	10.905	35.3533	72.63			12 PM	24.86	41.0567	67.41	25.5467	36.5517	49.8567	32.1117	68.4867
1 PM	40.0833	45.2867	48.99	49.8617	50.745	49.735	46.7267			1 PM	50.2433	46.7917	42.6817	40.2283	42.01	44.69			1 PM	12.4867	26.5033	65.3783	38.86	50.66	10.015	34.5767	61.1733			1 PM	24.8767	43.0567	77.41	22.6733	35.03	74.085	31.8183	74.4033
2 PM	41.1483	46.81	49.6433	49.0167	51.7617	46.8483	48.1667			2 PM	56.8433	46.0183	41.45	40.87	37.7433	47.4083			2 PM	16.105	29.3367	66.5183	34.8617	46.3867	11.1967	35.4833	76.495			2 PM	24.18	42.29	58.3983	24.5017	34.6	57.04	33.8733	58.97
3 PM	53.2833	53.8583	51.3283	54.545	53.7617	53.6817	49.33			3 PM	52.03	49.655	40.4683	41.085	37.1433	48.585			3 PM	14.595	28.4683	79.5383	40.785	53.4633	12.1367	39.4517	69.47			3 PM	23.34	34.3333	73.6267	27.4883	37.65	59.29	30.0683	74.5367
4 PM	45.9533	54.6233	56.11	52.85	61.5667	49.4667	50.9267			4 PM	54.405	52.2583	45.8267	41.3317	48.5683	45.89			4 PM	18.76	29.7283	61.6933	35.295	54.3183	13.49	34.4183	65.3017			4 PM	23.6467	34.2433	65.5233	23.4417	36.0133	61.9817	34.7117	82.0883
5 PM	47.015	54.6817	56.9467	52.3167	49.7183	56.08	57.6867			5 PM	56.0617	48.4867	47.315	42.8617	37.285	48.5933			5 PM	15.9517	28.8817	95	36.4917	49.0717	14.13	46.6683	70.3767			5 PM	25.3067	40.2867	53.015	25.0683	42.995	65.6017	34.0783	65.435
6 PM	58.945	62.8317	66.8233	70.005	71.2417	59.8867	72.2667			6 PM	68.3617	68.9733	50.9183	47.68	53.4183	62.0183			6 PM	13.9033	33.4733	63.9567	40.4833	46.2783	13.6767	45.94	90.1383			6 PM	24.8833	30.9733	64.1767	21.4267	35.6767	54.48	29.3017	78.3617
7 PM	53.2783	62.415	74.3417	71.695	72.7167	76.2367	69.2883			7 PM	59.755	70.2017	56.9667	49.8	56.835	71.335			7 PM	15.5967	33.1517	89.8417	35.7417	52.1733	12.6367	37.0833	81.7117			7 PM	22.8833	39.14	54.3983	23.6167	33.5183	62.7017	32.7717	87.5583
8 PM	52.9867	57.5333	72.12	68.0467	68.7417	73.9333	61.84			8 PM	72.0467	65.57	51.8017	46.715	58.785	66.7633			8 PM	16.685	32.1	71.0017	36.455	50.6767	12.8983	38.6767	59.58			8 PM	25.0933	33.4433	64.1767	22.6917	33.6517	45.5367	28.1517	80.8217
9 PM	50.5483	62.52	64.1917	57.0467	57.4033	66.1767	72.7117			9 PM	68.0383	57.9733	44.8617	46	54.055	56.08			9 PM	13.215	33.31	88.0367	35.9083	44.245	12.6867	36.2733	64.5117			9 PM	24.1733	32.5033	71.25	27.2167	37.9333	63.2683	31.6517	75.6233
10 PM	45.6033	55.15	65.705	56.8917	55.6283	68.6817	72.1633			10 PM	56.645	68.435	51.6367	46.24	57.19	58.8967			10 PM	15.5533	35.9717	71.0733	37.095	46.65	11.2367	29.5583	64.9867			10 PM	26.0433	33.87	53.5517	21.7133	36.2017	53.2417	27.7867	97.945
11 PM	51.4383	62.7683	60.755	68.1917	59.96	72.9533	66.0517			11 PM	71.4517	53.885	47.1533	49.3383	54.9083	64.9967			11 PM	10.78	33.8917	73.9083	34.5833	53.0133	14.005	43.2117	51.2767			11 PM	26.3867	30.21	54.1383	27.295	35.4767	55.6517	28.545	68.7733
12 AM	45.5717	52.0533	72.5533	48.0283	50.3033	64.895	60.655			12 AM	59.23	67.055	45.7083	41.3583	59.035	53.6917			12 AM	11.1667	31.685	66.4767	37.5167	46.66	14.035	35.7567	63.92			12 AM	23.3067	29.0533	58.2467	21.81	42.5667	63.2083	30.5483	102.302
1 AM	55.6917	56.52	58.6317	50.8967	53.5683	65.4517	60.9883			1 AM	60.8367	46.295	43.5033	41.2733	44.5033	50.0683			1 AM	13.51	32.0783	79.31	34.7733	59.045	11.8033	43.3583	66.96			1 AM	22.1833	24.9533	53.7967	21.7417	35.375	59.5267	28.4767	81.5883
2 AM	44.505	57.4083	58.48	51.0717	52.085	45.095	59.7883			2 AM	59.2367	55.3933	46.7417	44.4717	55.1017	51.3117			2 AM	10.9817	30.585	75.965	37.9517	50.875	11.6017	46.8867	65.07			2 AM	22.14	32.3633	76.205	25.6067	44.6167	44.825	27.29	64.8633
3 AM	45.755	53.6717	60.7067	38.9433	42.2383	50.6767	58.0133			3 AM	54.02	56.57	46.8583	48.1833	55.2	50.515			3 AM	12.1633	28.57	67.6567	36.7267	58.5933	13.88	46.9717	72.6117			3 AM	20.0133	23.2867	52.155	21.0917	40.2183	61.765	31.92	96.485
4 AM	51.445	55.7433	62.0183	52.87	40.1783	51.8017	56.2483			4 AM	59.2033	64.1317	50.07	47.2217	46.9867	49.3317			4 AM	11.7683	28.86	64.7983	31.085	70.2983	11.58	42.46	59.7767			4 AM	21.52	28.4367	53.2117	20.4667	47.085	60.9233	31.8583	59.9983
5 AM	52.53	53.0633	62.49	42.6583	35.07	46.175	54.4567			5 AM	58.7283	49.3483	51.1167	43.3483	46.0817	49.04			5 AM	12.055	29.205	59.9217	34.3733	73.0433	11.1933	43.97	53.865			5 AM	20.3267	24.2533	59.21	21.66	46.6583	55.1333	27.18	94.26
6 AM	38.46	39.3617	54.09	18.9283	8.35333	46.5633	42.66			6 AM	52.1767	36.18	39.72	41.06	47.4367	44.525			6 AM	11.15	29.3283	63.865	33.625	67.56	11.2967	38.2367	72.6983			6 AM	23.0067	26.03	53.6133	24.9067	50.3067	66.8217	34.1667	65.98
Area under curve (AUC)
fKO 23°C	mKO 23°C	fKO 30°C	mKO 30°C
1077	1349	308.5	554.4
1209	1216	696.3	762.6
1379	1039	1617	1419
1182	1008	839.7	547.6
1123	1108	1237	919.5
1299	1195	278.9	1324
1297		893	708.4
		1593	1749

[truncated: 3 more sheets: Fig. 3d-3e, Fig. 3f-3g, Fig. 3h-3j]
